# Supplementary material for: A Post-Authorisation Safety Study of a Respiratory Syncytial Virus Vaccine in Pregnant Women and Their Offspring in a Real-World Setting: Generic Protocol for a Target Trial Emulation
Source: Vaccines (Basel). 2025 Mar 5;13(3):272. doi: 10.3390/vaccines13030272 (PMC11945849; doi:10.3390/vaccines13030272)
Supplement: Supplementary file 1 [file vaccines-13-00272-s001.zip]

Archive with 1 entries (1 files):
- vaccines-3477821-supplementary.pdf
